# Supplementary material for: The Effect of Molecular Isomerism on the Barrier Properties of Polyimides: Perspectives from Experiments and Simulations
Source: Polymers (Basel). 2021 May 27;13(11):1749. doi: 10.3390/polym13111749 (PMC8198498; doi:10.3390/polym13111749)
Supplement: Supplementary file 1 [file polymers-13-01749-s001.zip]

Archive with 1 entries (1 files):
- polymers-1154771-supplementary.pdf
